# Supplementary material for: Guidelines on lung adenocarcinoma prognosis based on immuno-glycolysis-related genes
Source: Clin Transl Oncol. 2022 Nov 29;25(4):959–75. doi: 10.1007/s12094-022-03000-9 (PMC10025218; doi:10.1007/s12094-022-03000-9)
Supplement: Supplementary file 2 — Supplementary file2 393 genes were selected from survival and expression data of TCGA as prognostic genes (XLS 65 KB) [file 12094_2022_3000_MOESM2_ESM.xls]

## Sheet: tcga.uniCox
id	HR	HR.95L	HR.95H	pvalue
NPC2	0.766191	0.65748	0.892878	0.000646633
LPL	0.878827	0.78476	0.98417	0.0253378
SMO	1.18927	1.00275	1.41048	0.0464242
CDA	1.10171	1.01764	1.19272	0.0167653
LIMD1	0.702586	0.524213	0.941652	0.018162
ITGA9	0.813027	0.670759	0.985469	0.0349351
TSPAN7	0.817708	0.709273	0.942721	0.00556131
MT2A	1.20859	1.04869	1.39288	0.00888352
CHEK1	1.36753	1.15569	1.61821	0.000267479
COL4A3	0.803385	0.669522	0.964012	0.0185687
L1CAM	1.12832	1.00092	1.27192	0.0482643
RAD51AP1	1.17518	1.02873	1.34248	0.0174521
SLC26A4	0.816763	0.670878	0.994372	0.0437812
ABAT	0.694045	0.566857	0.849771	0.00040607
MECOM	0.840398	0.723196	0.976594	0.0232666
TUBB6	1.31112	1.08063	1.59077	0.00603073
AQP3	0.90425	0.822499	0.994125	0.0373579
KIF20A	1.35567	1.14686	1.60248	0.000362878
FLNC	1.34025	1.18504	1.51579	3.10842e-06
PLA2G1B	0.894173	0.804243	0.994159	0.0386133
SERPINB5	1.14638	1.0671	1.23156	0.000187035
FBN2	1.40075	1.1693	1.67801	0.000254821
GJB3	1.36632	1.20645	1.54737	8.82674e-07
COL1A1	1.14201	1.01964	1.27907	0.0216578
INSL4	1.16956	1.06571	1.28353	0.000961855
SNAI2	1.34058	1.15939	1.5501	7.61732e-05
CD207	0.881075	0.779491	0.995897	0.042791
ARHGAP11A	1.40504	1.19885	1.64669	2.67105e-05
C2	0.85367	0.736663	0.989262	0.0354223
FOLR1	0.90483	0.832926	0.98294	0.0179201
ADM	1.28683	1.1223	1.47547	0.000302666
SLC44A4	0.897433	0.808908	0.995646	0.0411206
UNC13B	0.763584	0.643709	0.905783	0.00196379
IGF2BP3	1.20063	1.07659	1.33896	0.00101487
NEK2	1.30577	1.1325	1.50555	0.000239748
SLC16A1	1.24696	1.10262	1.41018	0.000437215
AURKB	1.20883	1.05409	1.38628	0.00665238
CACNA2D2	0.846827	0.766052	0.93612	0.00115171
BUB1B	1.31571	1.11842	1.5478	0.000932613
FCN3	0.831226	0.72954	0.947085	0.00549382
ATP8A2	0.620602	0.448757	0.858252	0.00392599
SULF1	1.13155	1.00239	1.27736	0.0456574
FAM184A	0.724047	0.586382	0.894033	0.00269087
PRSS3	1.17823	1.0507	1.32124	0.00501436
PGC	0.932351	0.881837	0.985759	0.0137146
CCL20	1.08585	1.01644	1.16001	0.0145372
HLF	0.826318	0.713636	0.956793	0.0107584
GREB1L	1.21116	1.0328	1.42032	0.0184238
KIFC1	1.16554	1.03613	1.3111	0.0107371
FCER1A	0.874121	0.775232	0.985624	0.0280662
GPR37	1.16468	1.03996	1.30434	0.00833701
MAD2L1	1.27478	1.10892	1.46545	0.000640896
EGLN3	1.21264	1.06957	1.37484	0.00261209
SPOCK1	1.23086	1.08369	1.39802	0.00138853
PRC1	1.35526	1.16625	1.5749	7.28215e-05
PRRX1	1.25484	1.01647	1.54911	0.0346932
ROS1	0.859397	0.753863	0.979704	0.0234088
BIRC5	1.27896	1.10338	1.4825	0.00109235
KRT14	1.12505	1.02818	1.23104	0.0103183
CCNB2	1.28602	1.10946	1.49067	0.000841975
ELOVL6	1.25624	1.07724	1.46498	0.00363055
COL7A1	1.17484	1.03746	1.33042	0.0111007
ADH1B	0.894086	0.806232	0.991513	0.033881
IL11	1.30694	1.05053	1.62593	0.0162903
ALOX15B	0.864015	0.777976	0.959569	0.00631191
POPDC3	1.18585	1.05756	1.3297	0.00352199
CLSPN	1.22809	1.04416	1.44441	0.0130629
SULT2B1	1.35513	1.13893	1.61237	0.000610594
SEMA4A	0.677269	0.538203	0.852267	0.000889987
GAL	1.15325	1.01045	1.31623	0.0345016
HS3ST2	0.742685	0.612767	0.900148	0.00242767
PITX1	1.10004	1.00004	1.21004	0.0498969
GPR87	1.11137	1.01908	1.21203	0.0169789
RGS2	1.1645	1.01081	1.34157	0.0349616
SMAD9	0.77324	0.608266	0.982959	0.0356984
GREM1	1.13163	1.01221	1.26513	0.0297613
MS4A1	0.816376	0.709024	0.939982	0.00479612
CX3CR1	0.800457	0.685496	0.934699	0.00489811
C1orf116	0.921351	0.853844	0.994194	0.0348635
HSPA2	1.19154	1.02363	1.38701	0.0237413
GFPT2	1.33271	1.10202	1.6117	0.00305982
SCAI	0.764981	0.595519	0.982667	0.0360101
GPR18	0.809117	0.658255	0.994554	0.0442374
NUDT11	1.2627	1.06181	1.50159	0.00832979
CPS1	1.10287	1.03958	1.17002	0.00116578
DNASE1L3	0.714287	0.536404	0.95116	0.0212992
RAMP3	0.821327	0.67875	0.993853	0.0430375
F12	1.26053	1.03377	1.53703	0.022127
KIF18B	1.18331	1.02394	1.36747	0.022574
RAD51	1.35297	1.12412	1.62841	0.00138639
NFIX	0.856798	0.741915	0.98947	0.0353717
NTSR1	1.64037	1.40289	1.91805	5.54794e-10
CYP24A1	1.08451	1.00464	1.17073	0.0376628
CASS4	0.754269	0.613487	0.927356	0.00746241
TYMS	1.30242	1.12165	1.51232	0.000528608
CYP4B1	0.865822	0.805481	0.930683	9.26826e-05
POSTN	1.19733	1.05267	1.36187	0.00612144
PXMP4	0.673248	0.551157	0.822384	0.00010645
HJURP	1.3147	1.1408	1.5151	0.000156989
KCNF1	1.40567	1.18823	1.6629	7.14689e-05
THBS2	1.1537	1.01755	1.30806	0.02565
PARM1	0.853749	0.752877	0.968137	0.0137115
KPNA2	1.37913	1.12962	1.68376	0.00159449
TFAP2A	1.19679	1.03979	1.37749	0.012287
SLCO4A1	1.16721	1.02661	1.32707	0.0182263
RAB3B	1.18019	1.02167	1.36331	0.02437
HIGD1B	0.800415	0.681815	0.939646	0.00651298
SERPINB7	1.17081	1.02123	1.3423	0.0237433
PITPNC1	1.21549	1.00797	1.46573	0.0410492
TMPRSS11E	1.13833	1.03994	1.24603	0.00496804
KRT6A	1.18351	1.10984	1.26208	2.77894e-07
SEC61G	1.476	1.16531	1.86952	0.00124378
LMNB1	1.29714	1.08318	1.55335	0.00467263
CLUL1	0.738078	0.560837	0.971331	0.030192
MIF	1.30189	1.04548	1.62118	0.0184044
PDE10A	1.51615	1.23178	1.86616	8.60007e-05
LPAL2	0.738941	0.573868	0.951495	0.0190055
INHA	1.1381	1.03534	1.25105	0.00737591
SEMA3A	1.17305	1.0213	1.34734	0.0239366
DKK1	1.25091	1.15977	1.34922	6.63363e-09
SLC2A1	1.3535	1.16407	1.57376	8.32124e-05
TOP2A	1.18198	1.04796	1.33314	0.00647165
DDIT4	1.2783	1.09828	1.48783	0.00152211
FOSL1	1.16886	1.06602	1.28162	0.000898258
UBE2C	1.17439	1.04046	1.32556	0.00926728
SCGB1A1	0.949483	0.902659	0.998735	0.0445365
RAD54L	1.1513	1.00285	1.32173	0.0454642
TPM2	1.25657	1.05746	1.49318	0.00946622
PTHLH	1.24139	1.06758	1.4435	0.00496006
PKMYT1	1.31303	1.05848	1.62879	0.0132529
ATP8A1	0.758641	0.639664	0.899749	0.00150498
ALDOA	1.47258	1.1354	1.90988	0.00353248
MAFK	1.22804	1.07559	1.40209	0.00238494
COL5A1	1.19464	1.0407	1.37136	0.0115116
SERPINE1	1.17486	1.04335	1.32295	0.0078025
HOXC6	1.16559	1.01402	1.33982	0.0310942
CEP55	1.27294	1.11198	1.45719	0.00046709
KYNU	1.30154	1.164	1.45533	3.74636e-06
TNS4	1.28286	1.15751	1.42178	2.05117e-06
ERCC6L	1.23905	1.05887	1.4499	0.00750949
CYB5A	0.808475	0.688018	0.95002	0.00979913
COL3A1	1.11198	1.00631	1.22875	0.0372121
CD1A	0.863288	0.7453	0.999955	0.0499301
PRKCB	0.761134	0.597016	0.970367	0.0276146
NR3C2	0.805408	0.683588	0.948938	0.00969967
LAMC2	1.23057	1.09431	1.3838	0.000529969
PKP2	1.331	1.16273	1.52362	3.37821e-05
CDC6	1.22861	1.04816	1.44012	0.0110735
IL1R2	1.16671	1.06038	1.28369	0.00156417
PFKP	1.26038	1.08313	1.46663	0.0027651
HOXA1	1.16857	1.0372	1.31658	0.0104582
EXO1	1.36572	1.15404	1.61622	0.000286357
RHOF	1.45825	1.16941	1.81844	0.000809532
COCH	1.13589	1.00138	1.28845	0.0475366
LAMA1	1.15345	1.01016	1.31707	0.0349211
EFCC1	0.659123	0.504613	0.860943	0.00222387
GNMT	0.734019	0.594032	0.906996	0.0041814
SLC7A5	1.19987	1.04752	1.37436	0.00853515
CHIT1	0.88587	0.806684	0.972829	0.0111952
ADAMTS8	0.726329	0.579345	0.910603	0.00557559
ORC1	1.23607	1.05219	1.45209	0.00990932
TSPAN32	0.572921	0.399665	0.821283	0.0024332
MS4A2	0.71469	0.539201	0.947294	0.0194595
TENM3	1.25036	1.10622	1.41328	0.000349802
VIPR1	0.70536	0.583425	0.852779	0.000312664
RCAN2	0.82515	0.681867	0.998542	0.0482732
DLGAP5	1.34125	1.17211	1.53479	1.96225e-05
PYGL	1.24174	1.03833	1.48498	0.0176878
CCNB1	1.32829	1.1441	1.54212	0.000193307
BTG2	0.769797	0.656962	0.902011	0.00121554
C11orf21	0.570567	0.377688	0.861946	0.00768178
TROAP	1.2045	1.02887	1.4101	0.0206751
TK1	1.2973	1.10574	1.52204	0.00140794
KLRG1	0.588706	0.358048	0.967956	0.0367678
MMP14	1.32562	1.10444	1.59109	0.00247383
CDCP1	1.28984	1.10497	1.50564	0.00126122
NID2	1.26728	1.07708	1.49106	0.00430454
TTK	1.21215	1.05497	1.39275	0.00662507
KLF15	0.810596	0.66991	0.980828	0.0308503
SELENBP1	0.813755	0.726613	0.911348	0.000362042
RPARP-AS1	0.635561	0.479912	0.84169	0.00156442
PHACTR1	0.763588	0.619611	0.941022	0.0113996
GTSE1	1.41212	1.13971	1.74964	0.00160006
SPC25	1.37509	1.15692	1.63441	0.000301909
TNNT1	1.09634	1.01243	1.18721	0.023576
PLOD2	1.27371	1.11249	1.45828	0.000458441
PDLIM7	1.39661	1.11136	1.75506	0.00415962
DPEP2	0.762351	0.637308	0.911929	0.00299202
TRIM15	1.35729	1.1238	1.63929	0.00151488
CA4	0.658015	0.509895	0.849162	0.00129733
CFTR	0.825	0.699202	0.973432	0.0226695
PRR11	1.42187	1.17078	1.72682	0.000384732
CCNA2	1.37233	1.17767	1.59917	5.00634e-05
AQP4	0.871419	0.788213	0.963408	0.0071874
SFTPD	0.904695	0.850516	0.962326	0.00147917
ZNF750	0.867461	0.778182	0.966983	0.0102927
PLXNA2	0.833601	0.698261	0.995171	0.0440607
IL33	0.849205	0.745918	0.966794	0.0134986
CD22	0.755789	0.585875	0.974981	0.0311638
NDNF	0.86684	0.779448	0.964031	0.00839958
TBX4	0.840435	0.709481	0.99556	0.0442774
CXCL5	1.10665	1.012	1.21015	0.0263142
MFSD12	1.14476	1.03141	1.27057	0.0110464
CDT1	1.34606	1.13579	1.59526	0.000605417
TMEM45A	1.14258	1.00849	1.29451	0.036379
MCM10	1.16103	1.0271	1.31243	0.0169645
ANGPTL4	1.19737	1.08244	1.3245	0.000467504
STC2	1.21748	1.04019	1.42499	0.0142612
CD1C	0.85822	0.770743	0.955625	0.00531216
RHOBTB2	0.846121	0.737048	0.971335	0.017644
F2	1.21311	1.08193	1.3602	0.000937351
GAPDH	1.63352	1.2798	2.08499	8.09954e-05
SPHK1	1.30656	1.0972	1.55587	0.00269085
MYBL2	1.12746	1.01803	1.24864	0.0212743
CDKL2	0.800822	0.677665	0.946362	0.00913294
RGS20	1.27189	1.11981	1.44461	0.000214195
DIAPH3	1.41203	1.2002	1.66124	3.17537e-05
GJA1	1.16585	1.02496	1.3261	0.019533
DAPK2	0.660755	0.518134	0.842633	0.000837314
SLC15A2	0.783515	0.654765	0.937581	0.00772935
SOX15	1.2648	1.0341	1.54698	0.0222362
ATP8B3	1.23951	1.05099	1.46184	0.010747
PBK	1.26538	1.10974	1.44286	0.000440106
ADAM12	1.29592	1.09863	1.52864	0.00209662
DEPDC1	1.40864	1.16197	1.70766	0.000485977
P4HA1	1.43902	1.15138	1.79852	0.00137949
GGTLC1	0.823567	0.726515	0.933584	0.00241151
MXRA5	1.15307	1.01258	1.31307	0.0316728
CBX7	0.707343	0.559057	0.89496	0.00392044
RALGPS1	0.662217	0.508712	0.862044	0.00218939
CHIA	0.874443	0.766567	0.997499	0.0457996
GPD1	0.776889	0.609235	0.990679	0.0418039
KIF23	1.24134	1.0927	1.4102	0.000893004
FJX1	1.3498	1.12813	1.61504	0.0010489
STAP1	0.74858	0.626095	0.895026	0.00149068
CDC25A	1.27801	1.08022	1.51202	0.00424426
TNFAIP6	1.20012	1.01865	1.41391	0.0291883
TPX2	1.24165	1.09693	1.40545	0.000618683
STXBP1	0.761268	0.634606	0.913209	0.00330554
WIF1	0.928783	0.866228	0.995856	0.0378289
ABCA3	0.836642	0.755341	0.926695	0.000627132
CENPI	1.26623	1.02935	1.55762	0.0255011
CENPM	1.21844	1.05508	1.40708	0.00714509
SNAI1	1.21374	1.03925	1.41754	0.0144419
GPD1L	0.672744	0.562149	0.805098	1.51976e-05
CDC45	1.11836	1.01717	1.2296	0.0207837
HMMR	1.49732	1.26124	1.7776	4.00634e-06
NEIL3	1.2296	1.05692	1.4305	0.00742889
IL6R	0.813526	0.675822	0.979289	0.029172
SHOX2	1.23848	1.0465	1.46569	0.0128145
CHAD	0.793382	0.648951	0.969957	0.0239782
MKI67	1.39191	1.16395	1.66451	0.000290452
IGFBP1	1.21057	1.12299	1.30497	6.11335e-07
CDKN3	1.40144	1.18708	1.65452	6.75686e-05
SPAG8	0.702322	0.521237	0.946319	0.0201991
COL6A1	1.17891	1.01154	1.37398	0.0351377
STC1	1.26708	1.09752	1.46283	0.00123974
ADAMTS2	1.24851	1.00852	1.5456	0.0415619
CDC20	1.17991	1.05802	1.31583	0.00294194
GINS1	1.15909	1.00388	1.33831	0.0441468
NCAPH	1.18475	1.05441	1.33118	0.00435731
GNG4	1.16616	1.02385	1.32825	0.0206148
CYP2B7P	0.864961	0.800174	0.934993	0.000260116
WDR62	1.24395	1.0053	1.53924	0.0445763
LMO3	0.873398	0.785906	0.97063	0.0119544
KIF2C	1.28124	1.09096	1.50472	0.00251749
SHCBP1	1.31547	1.12165	1.54278	0.000747419
PRKCZ	0.782685	0.641433	0.955043	0.0158238
RRM2	1.30862	1.13764	1.50529	0.000166477
LRFN4	1.1609	1.024	1.3161	0.0197861
SFTPC	0.924631	0.880107	0.971407	0.00185791
KIF4A	1.32996	1.14278	1.54781	0.000229248
PLK4	1.29058	1.08899	1.52949	0.00324207
UBE2S	1.26115	1.09288	1.45533	0.00149541
EPHX1	0.782931	0.689902	0.888505	0.000149655
ARL14	1.1684	1.08125	1.26258	8.31296e-05
GDF10	0.769273	0.625964	0.945393	0.0126369
CDCA3	1.23881	1.08043	1.42041	0.0021523
CDK1	1.29757	1.12116	1.50172	0.000475837
B4GALNT1	1.21695	1.0172	1.45593	0.0318387
SMOX	1.37317	1.16246	1.62208	0.000190631
GADD45A	1.17677	1.0043	1.37887	0.044116
EPHX2	0.859233	0.738377	0.999871	0.0498047
P2RY13	0.835286	0.740792	0.941834	0.0033003
AKAP12	1.27466	1.1294	1.43859	8.44937e-05
ENPP1	1.25125	1.06832	1.4655	0.00544454
MELK	1.22244	1.07279	1.39298	0.00257434
MMP1	1.08558	1.0096	1.16728	0.0265454
CPA3	0.884037	0.790508	0.988632	0.0307453
CRYM	0.881946	0.789869	0.984757	0.0255497
KIF14	1.37794	1.16772	1.62599	0.00014712
CENPE	1.24022	1.09871	1.39996	0.000496054
FOXM1	1.24627	1.10672	1.40342	0.000279646
NCAPG	1.29793	1.12055	1.5034	0.000505321
COL1A2	1.17742	1.03362	1.34122	0.0139919
PTGDS	0.858355	0.763564	0.964915	0.0105229
DLC1	0.796856	0.67953	0.934438	0.00519941
CTSG	0.805643	0.660489	0.982698	0.0329941
OLFML2B	1.19537	1.01041	1.4142	0.0374639
GPRIN2	0.821577	0.678816	0.99436	0.0435874
CD1E	0.779573	0.64772	0.938266	0.00843816
HOPX	0.895216	0.821087	0.976037	0.012075
INHBA	1.19574	1.03996	1.37485	0.0120658
C11orf16	0.673356	0.526121	0.861795	0.00168121
SLC47A1	0.823699	0.725027	0.935798	0.00288966
RAP1GAP	0.867451	0.764791	0.983891	0.0269204
MDFI	1.21785	1.06508	1.39253	0.00395315
CCNE1	1.17329	1.01948	1.3503	0.0258067
KIF15	1.19315	1.01316	1.40513	0.0342934
ALDH6A1	0.775789	0.611335	0.984483	0.036742
ZNF682	0.784822	0.673055	0.915148	0.00199355
TNNC1	0.893585	0.811268	0.984253	0.0224974
SFTPB	0.881386	0.83326	0.932293	1.0476e-05
TCL1A	0.702747	0.528887	0.93376	0.0149916
FSCN1	1.29057	1.13181	1.47161	0.000139757
C6	0.716238	0.554132	0.925766	0.0108
DACT1	1.22108	1.00125	1.48918	0.0485699
ACOXL	0.719403	0.564389	0.916993	0.00781798
HSD17B6	0.867246	0.776269	0.968886	0.0117698
CTSV	1.21345	1.06974	1.37647	0.00262774
DRAM1	0.812639	0.695383	0.949667	0.00906617
CENPA	1.29182	1.07466	1.55285	0.00639561
CEBPA	0.838944	0.724735	0.971151	0.0186711
CDC25C	1.58763	1.26308	1.99558	7.44338e-05
PLK1	1.38674	1.18628	1.62107	4.05357e-05
AUNIP	1.296	1.01479	1.65513	0.0377422
MT1X	1.18337	1.01217	1.38354	0.0347183
MFAP5	1.17827	1.02099	1.35977	0.024826
PRDM16	0.748061	0.60662	0.92248	0.00663634
KLK6	1.18147	1.06145	1.31507	0.0022802
RNASE1	0.876082	0.794408	0.966153	0.00805936
ARHGEF4	1.30753	1.07838	1.58536	0.00637935
ACKR1	0.907459	0.828593	0.993831	0.0363172
LOX	1.28443	1.1014	1.49787	0.00141643
CDH2	1.21675	1.05483	1.40353	0.00709071
ADAMTS12	1.26933	1.02659	1.56947	0.0276463
ELF5	0.789278	0.682811	0.912347	0.00137049
VCAN	1.18968	1.0424	1.35777	0.0100024
OIP5	1.38451	1.1782	1.62695	7.75458e-05
MTHFD2	1.25126	1.03792	1.50845	0.0187617
SKA1	1.25445	1.08372	1.45207	0.00238897
NDC80	1.20234	1.08469	1.33275	0.000452819
KRT81	1.12125	1.05005	1.19729	0.000629172
MAOA	0.863749	0.767105	0.972568	0.0155456
ITGA8	0.795063	0.644656	0.980562	0.0320789
TMPRSS2	0.823852	0.736955	0.920996	0.000656562
SERPINA5	1.17785	1.05045	1.32071	0.00506926
IL1A	1.30426	1.07564	1.58149	0.00690293
CLIC5	0.856979	0.735353	0.998721	0.0481146
HTR1D	1.27724	1.08881	1.49827	0.00265736
ITGA5	1.31673	1.10406	1.57037	0.00220335
LRP2BP	0.739526	0.580991	0.94132	0.0142378
PIGR	0.920724	0.855335	0.991113	0.027987
CD1B	0.781724	0.650048	0.940074	0.00888106
PRX	0.809178	0.661418	0.989947	0.0395726
BUB1	1.30713	1.10467	1.5467	0.00181249
LDHA	1.90204	1.43892	2.51422	6.30283e-06
DCSTAMP	0.789363	0.633561	0.98348	0.0349914
RACGAP1	1.326	1.11643	1.5749	0.00130556
SYNE1	0.795075	0.656444	0.962983	0.0189854
PLA2G3	0.796361	0.645705	0.982169	0.0333274
LAMP3	0.892204	0.804651	0.989283	0.0304314
FAM189A2	0.658183	0.528108	0.820296	0.000196656
GMPR	0.764642	0.623817	0.937259	0.00976971
LOXL2	1.32463	1.14707	1.52968	0.000128958
CDCA4	1.43152	1.12109	1.82791	0.004022
RFTN1	0.799887	0.668346	0.957317	0.0148578
ESPL1	1.26689	1.06456	1.50769	0.00770817
PADI1	1.20757	1.03936	1.403	0.0137253
CHRDL1	0.858336	0.745894	0.987728	0.0329798
PLEK2	1.44633	1.24073	1.68599	2.38979e-06
ARNTL2	1.37423	1.19323	1.58268	1.02591e-05
SPAG5	1.23017	1.05139	1.43935	0.00972601
STEAP1	1.14012	1.01672	1.2785	0.0248509
HOXD9	1.35773	1.08345	1.70145	0.00790512
CTSH	0.779077	0.677504	0.895878	0.000460699
TRIP13	1.23353	1.0496	1.4497	0.0108494
IGFBP3	1.14018	1.00407	1.29476	0.0431223
KCNQ1	0.870351	0.777334	0.974498	0.0160439
KHDRBS2	0.786666	0.624629	0.990736	0.0414448
AGER	0.85699	0.775726	0.946768	0.00239665
PCDH7	1.34892	1.14953	1.58289	0.000244801
ATP1B2	0.709057	0.520224	0.966432	0.0295504
METTL7A	0.748025	0.614366	0.910762	0.00384423
CDCA8	1.14941	1.0332	1.27868	0.0104497
SPATA6L	0.80204	0.644907	0.99746	0.0473875
CD40LG	0.748831	0.611201	0.917453	0.00524774
CR2	0.874484	0.77607	0.985378	0.0276814
COL5A2	1.21496	1.06023	1.39227	0.0050888
KRT16	1.17412	1.0794	1.27716	0.000183805
LYPD3	1.2195	1.10553	1.34522	7.36892e-05
STEAP1B	1.18264	1.01368	1.37975	0.0329441
COL11A1	1.1043	1.02361	1.19134	0.0103807
