# Supplementary material for: Guidelines on lung adenocarcinoma prognosis based on immuno-glycolysis-related genes
Source: Clin Transl Oncol. 2022 Nov 29;25(4):959–75. doi: 10.1007/s12094-022-03000-9 (PMC10025218; doi:10.1007/s12094-022-03000-9)
Supplement: Supplementary file 3 — Supplementary file3 91 DEGs were screened from 443 genes in the TCGA risk group (XLS 31 KB) [file 12094_2022_3000_MOESM3_ESM.xls]

## Sheet: TCGA.riskDiff
gene	lowMean	highMean	logFC	pValue	fdr
CDA	4.01379	5.36514	1.35135	5.09235e-13	1.21871e-11
GDF15	7.18544	6.17582	-1.00962	9.50227e-11	1.34996e-09
AQP3	9.22589	8.00699	-1.2189	7.20558e-14	2.06164e-12
PLA2G1B	4.53569	3.51659	-1.0191	1.80958e-12	3.70711e-11
CRLF1	5.75986	4.6699	-1.08996	4.22809e-06	1.96766e-05
SERPINB5	2.72125	4.3143	1.59305	3.00667e-17	1.80101e-15
GJB3	3.85703	5.07674	1.21971	4.2266e-23	1.73172e-20
EREG	3.05287	4.22475	1.17189	1.15606e-13	3.13267e-12
GFRA3	4.53194	3.30245	-1.22949	4.76317e-14	1.42242e-12
FOLR1	8.80494	7.39203	-1.41291	1.06434e-15	4.48643e-14
CACNA2D2	6.34247	4.78661	-1.55586	1.46554e-23	7.14834e-21
PGC	8.24266	5.76628	-2.47639	4.74704e-19	4.30301e-17
MAD2L1	4.58255	5.58602	1.00347	3.09161e-24	2.11116e-21
ADH1B	5.31207	4.18468	-1.12738	5.64838e-14	1.67215e-12
ALOX15B	6.41569	5.27685	-1.13884	8.63133e-14	2.39596e-12
PITX1	3.07261	4.19893	1.12632	8.7291e-14	2.41655e-12
GPR87	3.68225	4.97996	1.29771	1.48609e-13	3.93334e-12
C1orf116	7.23665	5.6834	-1.55324	4.20552e-18	3.26342e-16
CYP24A1	4.63024	5.79717	1.16693	1.63877e-09	1.74854e-08
CYP4B1	6.96574	4.94119	-2.02455	5.13459e-21	9.92332e-19
PARM1	7.50001	6.48581	-1.01419	1.00485e-16	5.53369e-15
TMPRSS11E	3.5153	4.56917	1.05387	7.57004e-09	6.80905e-08
KRT6A	3.57342	5.51584	1.94242	5.84967e-21	1.08942e-18
DKK1	3.88977	5.75303	1.86326	7.47878e-29	1.91513e-25
SLC2A1	6.09565	7.37137	1.27572	3.52813e-34	3.61387e-30
C7	6.37136	5.28259	-1.08877	1.70727e-10	2.301e-09
FOSL1	3.83941	5.20224	1.36283	6.20342e-19	5.52536e-17
SCGB1A1	7.3779	6.00278	-1.37512	1.65961e-06	8.56391e-06
ABCC2	2.49322	3.4955	1.00228	0.000882697	0.0022913
CEP55	4.83037	5.87656	1.04619	2.85265e-21	5.84394e-19
TNS4	2.96948	4.27424	1.30476	1.49084e-18	1.21196e-16
LAMC2	5.87125	7.06225	1.19099	1.7956e-21	4.18007e-19
DLGAP5	4.32429	5.33902	1.01474	9.22209e-22	2.48584e-19
WFDC2	10.0519	8.84957	-1.20236	2.18903e-15	8.59091e-14
SELENBP1	8.64901	7.20865	-1.44036	6.85189e-28	1.23875e-24
TNNT1	3.63664	4.67629	1.03965	1.0474e-07	7.18587e-07
PLOD2	6.11196	7.13252	1.02056	3.60236e-20	4.55543e-18
SFTPD	8.52656	6.8307	-1.69585	5.06462e-13	1.21777e-11
ZNF750	4.41087	3.3529	-1.05797	3.37608e-13	8.47579e-12
CXCL5	3.6042	4.61116	1.00697	4.70029e-08	3.49384e-07
MYBL2	4.98351	6.15968	1.17616	7.53326e-17	4.23973e-15
GGTLC1	6.3665	4.99281	-1.37369	1.33899e-23	6.85765e-21
KIF23	3.16442	4.21991	1.05549	4.90227e-23	1.93131e-20
SLC22A3	4.98207	3.95184	-1.03023	5.91315e-11	8.75266e-10
AKR1B10	4.43793	5.55417	1.11624	1.69798e-05	6.8447e-05
TPX2	5.77737	6.90751	1.13014	1.64811e-21	4.01941e-19
CERS4	5.25742	4.05888	-1.19853	6.3352e-18	4.53787e-16
WIF1	5.15659	3.65527	-1.50132	2.34319e-11	3.85254e-10
ABCA3	7.26784	6.01212	-1.25573	6.27922e-16	2.82097e-14
AQP5	4.72677	3.62644	-1.10033	2.99536e-08	2.34568e-07
CDH3	5.88296	6.94045	1.05749	5.43554e-10	6.47398e-09
CDC45	3.21548	4.47764	1.26216	2.8673e-20	3.7177e-18
CDC20	5.32842	6.51587	1.18745	1.46731e-19	1.58207e-17
NCAPH	3.71688	4.80308	1.08619	1.00206e-19	1.16637e-17
CYP2B7P	7.48423	5.49341	-1.99082	2.4932e-25	2.55378e-22
LMO3	7.19154	6.00701	-1.18453	1.3305e-16	7.06131e-15
RRM2	5.78301	6.88915	1.10614	6.17869e-25	5.27403e-22
SFTPC	8.59208	6.73109	-1.86099	3.3105e-09	3.26366e-08
EPHX1	9.63301	8.59909	-1.03392	3.92269e-16	1.84313e-14
TCN1	4.22609	5.4085	1.18241	4.10574e-09	3.94513e-08
ARL14	1.87747	3.05666	1.17919	2.37668e-16	1.1704e-14
SCNN1B	6.37598	5.15138	-1.22461	2.1461e-21	4.67713e-19
MMP1	5.5976	6.95465	1.35705	2.49643e-11	4.05888e-10
CRYM	6.0974	5.03768	-1.05972	3.20546e-15	1.21157e-13
CENPE	3.03135	4.03639	1.00504	7.84501e-18	5.3909e-16
FOXM1	4.71896	5.84134	1.12238	6.5562e-20	7.99466e-18
HOPX	8.78951	7.37425	-1.41526	1.66592e-17	1.0218e-15
SLC47A1	4.39129	3.238	-1.15329	3.7886e-18	2.98513e-16
TMEM158	3.90695	4.9567	1.04975	1.35471e-15	5.50648e-14
TNNC1	4.12577	3.09299	-1.03279	3.27008e-10	4.11492e-09
SFTPB	12.1181	9.93806	-2.18001	1.64035e-22	5.25067e-20
FSCN1	5.63526	6.75918	1.12392	1.95614e-21	4.4526e-19
SCTR	4.67881	3.59904	-1.07977	8.76716e-13	1.95225e-11
RNASE1	10.1274	8.86514	-1.2623	1.1746e-16	6.33233e-15
C4BPA	8.48215	7.15794	-1.32421	8.91368e-11	1.27518e-09
NDC80	3.45636	4.59782	1.14146	2.63857e-20	3.50998e-18
KRT81	2.51517	3.57484	1.05967	0.000332954	0.00097136
TMPRSS2	6.48336	5.216	-1.26736	7.00102e-21	1.28056e-18
PIGR	7.82226	6.38604	-1.43622	1.56694e-12	3.26887e-11
SLC34A2	10.0392	8.86757	-1.17159	5.04278e-11	7.5849e-10
IRX5	5.80192	4.76171	-1.04021	4.73906e-15	1.73986e-13
ARNTL2	4.21462	5.40041	1.18579	6.8231e-29	1.91513e-25
STEAP1	5.76891	6.88193	1.11302	7.47741e-19	6.49077e-17
CTSH	9.6282	8.51624	-1.11195	1.50234e-20	2.34534e-18
NKX2-1	8.26801	6.57934	-1.68867	3.48818e-27	5.1042e-24
CDCA8	4.54719	5.65061	1.10341	4.48877e-18	3.40581e-16
MMP12	5.84199	6.86588	1.02389	4.24846e-09	4.06321e-08
KRT16	2.41198	3.89467	1.48269	6.28537e-19	5.55009e-17
TFF1	4.58027	5.66782	1.08754	0.000588904	0.00160429
LYPD3	3.96536	5.16416	1.1988	1.62378e-17	1.00195e-15
COL11A1	4.68059	5.95761	1.27702	1.54782e-11	2.64679e-10
